# Supplementary material for: A Meroterpenoid from Tibetan Medicine Induces Lung Cancer Cells Apoptosis through ROS-Mediated Inactivation of the AKT Pathway
Source: Molecules. 2023 Feb 17;28(4):1939. doi: 10.3390/molecules28041939 (PMC9963024; doi:10.3390/molecules28041939)
Supplement: Supplementary file 1 [file molecules-28-01939-s001.zip]

Archive with 1 entries (1 files):
- molecules-2166529-supplementary.pdf
